# Supplementary material for: Diets within Environmental Limits: The Climate Impact of Current and Recommended Australian Diets
Source: Nutrients. 2021 Mar 29;13(4):1122. doi: 10.3390/nu13041122 (PMC8065846; doi:10.3390/nu13041122)
Supplement: Supplementary file 1 [file nutrients-13-01122-s001.zip]

Archive with 1 entries (1 files):
- nutrients-1113886-supplementary.xlsx
