# Supplementary material for: Diets within Environmental Limits: The Climate Impact of Current and Recommended Australian Diets
Source: Nutrients. 2021 Mar 29;13(4):1122. doi: 10.3390/nu13041122 (PMC8065846; doi:10.3390/nu13041122)
Supplement: Supplementary file 1 [file nutrients-13-01122-s001.zip › nutrients-1113886-supplementary.xlsx]

## Sheet: Introduction
Supplementary Material
Diets within environmental limits: the climate impact of current and recommended Australian diets
Bradley Ridoutt (1,2) Danielle Baird (3) and Gilly Hendrie (3)
1. Commonwealth Scientific and Industrial Research Organisation (CSIRO) Agriculture and Food, Clayton, Victoria 3169, Australia; brad.ridoutt@csiro.au
2. University of the Free State, Department of Agricultural Economics, Bloemfontein 9300, South Africa
3. CSIRO Health and Biosecurity, Adelaide 5000, South Australia, Australia; danielle.baird@csiro.au; gilly.hendrie@csiro.au
Contents
Table S1. Comparison of climate impacts using GWP100 and GWP*
Table S2. Energy use data for food processing
Table S3. Climate footprints of individual foods

## Sheet: Table S1
Table S1
Comparison of climate impacts using GWP100 and GWP*
All data is edible portion, uncooked
	GWP*	GWP100
	kg CO2e/kg	kg CO2e/kg
Egg	1.51339	1.51339
Chicken meat	2.65992	2.56
Pig meat	3.7752	9.13
Lamb meat	-4.7965	17.4
Beef meat	16.6759	25.5
Whole milk	1.23083	1.36
Brown rice	-0.799406	0.91
White rice	-0.913607	1.04
All data except for rice obtained from [43]

## Sheet: Table S2
Table S2
Energy use data for food processing (per kg finished product)
Product group	MJ	kg CO2e	Reference
Oils and fats	2.9		57
Flour and cereal foods	1		57
Bakery products	3		57
Beverages	0.8		57
Processed fruit and vegetables	1.1		57
Processed meats	6.7		57
Wine	3.7		58
Condiments	2.1		59
Crisps and other fried snacks	17.3		59
Jam and conserves	2		59
Frozen cakes, pies & pastries	5.2		59
Instant coffee	23.2		59
Powdered dairy foods	16.2		59
Refined sugar (from raw sugar)		0.265	60
Red meat	1.5		61
Poultry	1.3		62
Pork	1.5		63
Dairy foods (fresh)		0.139	64
Other foods	3.3		57

## Sheet: Table S3
Table S3
Climate footprints of individual foods
All data is edible portion, uncooked
	GWP*
	kg CO2e/kg
LIVESTOCK PRODUCTS OTHER THAN DAIRY
Egg	1.51339
Chicken meat	2.65992
Chicken offal	1.35136
Pig meat	3.7752
Pig offal	0.725827
Lamb meat	-4.7965
Lamb offal	-2.17883
Beef meat	16.6759
Beef offal	9.46886
Kangaroo	4.1
Fish - mixed species	3.49
Mussels	9.51
Prawn	7.8
Octopus/squid	7.13
Lobster	27.8
Beef sausage	13.5096
Processed pig meat	4.57778
Pork sausage	3.61287
Lamb sausage	-2.8159
Processed chicken meat	3.46249
Processed beef	17.4785
Processed lamb	-3.99392
Chicken sausage	2.77641
DAIRY FOODS
Whole milk	1.23083
Cheese	6.27725
Butter	8.36967
Cream	4.67717
Skim milk	0.861584
Yogurt (sugar, no fruit)	1.61542
Yogurt (no sugar, no fruit)	1.65339
Ice-cream (sugar, plain)	2.31772
Milk, chocolate flavour	1.30609
Milk, iced coffee flavour	1.33041
Milk, other flavour	1.30118
Milk powder	10.641
Condensed milk	2.47004
Custard	1.46276
SWEETENERS
Sugar-refined	0.721213
Molasses	0.139509
Honey	2.5047
VEGETABLES
Potato	0.203323
Onion	0.204029
Garlic	0.659369
Beetroot	0.33396
Carrot	0.249386
Swede	0.312853
Tomato salad (passive production system)	0.494615
Celery	0.265883
Zucchini	0.216805
Squash	0.21224
Cucumber	0.227661
Pumpkin	0.300042
Mushroom	0.259236
Beans - green	0.372052
Cauliflower	0.800112
Broccoli	0.800112
Cabbage	0.600084
Snowpea	0.456064
Peas (no pod)	0.57008
Spinach and other leafy greens	0.700638
Lettuce and other salad leaves	0.5075
Ginger	0.898849
Asparagus	0.960134
Capsicum and peppers	0.792111
Avocado	0.604237
Sweet corn	0.867814
Fennel	0.822972
FRUITS
Orange, fresh	0.414334
Lemon, fresh	0.380852
Lime, fresh	0.359089
Grapefruit, fresh	0.714575
Mandarin, fresh	0.648759
Apple, fresh	0.304745
Pear, fresh	0.34057
Quince, fresh	0.34849
Grape, fresh	0.368771
Watermelon, fresh	0.602437
Rockmelon, fresh	0.777252
Honey dew melon, fresh	0.789788
Apricot, fresh	0.44225
Peach, fresh	0.461905
Nectarine, fresh	0.451864
Cherry, fresh	0.443581
Kiwi, fresh	0.464054
Fig, fresh	0.415715
Pineapple, fresh	0.721477
Banana, fresh	0.413743
Strawberry, fresh	0.574101
Raspberry, fresh	0.812094
Cranberry, fresh	0.889436
Blueberry, fresh	0.889436
Olive, fresh	0.761338
Mango, fresh	0.63978
VEGETABLE OILS
Canola oil	1.15688
Soybean oil	0.683698
Sesame oil	2.31231
Olive oil	3.25703
Peanut oil	1.89258
Sunflower oil	1.35264
Palm oil	5.86875
NUTS
Hazelnut	2.2328
Cashew	3.4804
Walnut	3.17356
Pistachio	2.6894
Almond	2.95891
Peanut	0.893969
SEEDS
Sesame seed	0.844918
Other seeds	1.35379
GRAINS
Brown rice	-0.799406
White rice	-0.913607
Rice flour	-0.913607
Rice bran	-0.340173
Barley	0.388491
Corn flour	0.491508
Oats	0.665236
Wholemeal wheat flour	0.429903
Refined wheat flour	0.40073
Wheat bran	0.521852
Wheat germ	1.08306
PULSES/BEANS
Chickpea soaked	0.35468
Lentil soaked	0.0762896
Tofu	0.194804
TEA & COFFEE
Tea (dried)	1.25133
Coffee bean (roasted)	7.07598
Coffee instant	16.9358
COCOA PRODUCTS
Cocoa powder	1.72109
Cocoa paste	3.25778
Milk Chocolate	3.91414
SPREADS
Margarine	1.12872
Hazelnut spread	1.47293
Jam-strawberry	0.756503
Jam-raspberry	0.8517
Jam -apricot	0.703763
DRIED FRUIT
Sultata	1.86497
Dried apricot	2.43175
Dried date	0.827895
PROCESSED FRUITS
Pear, processed	0.472336
Apricot, processed	0.574016
Peach, processed	0.593672
Pineapple, processed	0.853243
Blueberry, processed	1.0212
Raspberry, processed	0.943861
FRUIT JUICE
Grape juice	0.607189
Orange juice	0.706009
Apple juice	0.563477
Blackcurrant juice	1.75595
Pineapple juice	2.54871
Lemon juice	0.760173
Grapefruit juice	1.11788
COCONUT PRODUCTS
Coconut dessicated	2.58645
Coconut water	0.566817
Coconut milk	0.590434
Coconut cream	1.18087
PROCESSED VEGETABLES
Processed potato	0.335089
Processed beetroot	0.465726
Processed tomato whole/diced	0.677297
Processed mushroom	0.391003
Processed beans-green	0.503819
Processed pea (no pods)	0.701846
Processed spinach	0.832405
Processed asparagus	1.0919
Processed corn kernal	0.99958
VEGETABLE JUICE/PUREE/PASTE
Carrot juice	0.51582
Tomato juice	0.671842
Tomato puree	0.671842
Tomato paste	1.86001
SAUCES/DRESSINGS
Balsamic vinegar	0.309878
Soy sauce	0.309044
Mayonnaise	1.27617
Tomato sauce	0.931862
Barbecue sauce	0.943218
BAKED FOODS
White bread	0.639875
Wholemeal bread	0.660296
Crispbread-wholegrain	0.874628
Crispbread-plain	0.79926
Biscuit-sweet-plain	0.930462
Biscuit-choc crème and coated	2.25302
Croissant	2.61693
Cake -Madiera type	1.15498
Crème biscuit	1.05829
Oat biscuit	1.97415
Cone for ice-cream	0.911495
Water cracker	0.850832
Rice cracker	-0.492129
Corn cake	0.857525
Museli bar: nuts & seeds	1.305
Museli Bar: fruit & nut	1.5777
Museli bar: nuts & seeds/choc coat	1.82683
Iced doughnut	0.889771
Cake, fruit, commercial, uniced	1.73563
Cake, lamington, unfilled	1.1216
Cake or cupcake, chocolate, commercial, sugar based icing	1.14248
Muffin, cake-style, berry, commercial, uniced	1.31885
PASTA
Pasta	0.79603
BEVERAGES
Tap water	0.000487088
Bottled water	0.0958303
Soft drink (sugar sweetened)	0.175164
Sports drink	0.146315
Soft drink (artifical sweetener)	0.0958303
Rice beverage	-0.0262903
Almond beverage	0.193975
Soy beverage	0.121472
Chocolate and malt powder (as powder)	3.2521
Cordial - conc - not juice based	0.385686
Cordial - conc - juice based	0.820754
SNACKS
Popcorn	1.11578
Extruded cheese snack	2.91832
Potato chips (crisps)	3.21808
Cornchips	2.74282
CONFECTIONARY
Lolly (jube type)	0.933916
Licorice	0.78887
BREAKFAST CEREALS
Muesli, natural with dried fruit (nut free)	1.07554
Wheat biscuit	0.431544
Oat cluster fruit	0.736395
Oat cluster nut	0.887098
Puffed rice	-0.542763
Cornflake	0.542267
Puffed rice with chocolate	-0.0161696
Cornflake, frosted	0.653882
Commercial mixed grain/dried fruit/sugar	0.6525
POTATO CHIPS - FRENCH FRIES
Potato chips - oven fry - basic	0.645068
Potato chips - oven fry - coated	0.673352
PIES & PASTRIES
Pastry	1.15218
Meat pie	5.07858
Apple pie	1.03168
Quiche lorrianne	3.34851
Danish Custard	1.21751
Pasty, filled with vegetables & meat	2.64215
ALCOHOLIC BEVERAGES
Wine	0.960905
Beer	0.271
Apple cider	0.659307
Spirit (rum)	0.248
